# Supplementary material for: IS1111 insertion sequences of Coxiella burnetii: characterization and use for repetitive element PCR-based differentiation of Coxiella burnetii isolates
Source: BMC Microbiol. 2007 Oct 18;7:91. doi: 10.1186/1471-2180-7-91 (PMC2104537; doi:10.1186/1471-2180-7-91)
Supplement: Additional file 1 — Presence (+) or absence (-) of IS elements in various isolates of C. burnetii; Table includes a description of each of the 20 IS elements and notes whether the element was present or absent in each of the isolates tested, as well as Genbank accession numbers for deletions and mutations discovered during this study. [file 1471-2180-7-91-S1.xls]

## Sheet: Sheet1
Additional file 1. Presence (+) or absence (-) of IS elements in various isolates of C. burnetii
			C. burnetii isolate
IS element	Orientation in 9Mi/I	Nucleotide position in 9Mi/I	9Mi/I	9Mi/II	RSA 514	9Mi/Baca	Scottish	Ohio	Australian QD	Q195	Henzerling RSA 343	Henzerling RSA 331	M44	KAV Q154	PAV Q173	Q238	WAV
1	+	6759-7778	+	+	+	+	+	+	+	Ma (DQ882609)b	M (DQ882574)	M (DQ882579)	M (DQ882595)	M (DQ882584)	M (DQ882600)	M (DQ882614)	M (DQ882623)
2	+	36695-37714	+	+	+	+	+	+	+	+	+	+	+	+	+	+	+
3	+	345078-346097	+	+	+	+	+	+	+	+	+	+	+	M (DQ882585)	M (DQ882601)	M (DQ882615)	+
4	–	465851-466870	+	+	+	+	+	+	+	M (DQ882610)	M (DQ882575)	M (DQ882580)	M (DQ882596)	M (DQ882586)	M (DQ882602)	M (DQ882616)	M (DQ882624)
5	+	502168-503187	+	+	+	+	+	+	+	+	+	+	+	+	+	+	–c (DQ882625)
6	–	1021147-1022166	+	+	+	+	+	+	+	+	+	+	+	+	+	+	+
7	+	1034726-1035745	+	+	+	+	+	+	+	+	+	+	+	– (DQ882587)	– (DQ882603)	– (DQ882617)	– (DQ882626)
8	+	1128768-1129787	+	+	+	+	+	+	+	+	+	+	+	+	+	+	+
9	+	1163425-1164444	+	+	+	+	+	+	+	+	+	+	+	– (DQ882588)	– (DQ882604)	– (DQ882618)	+
10	–	1220091-1221110	+	+	+	+	+	+	+	+	M (DQ882576)	M (DQ882581)	M (DQ882597)	M (DQ882589)	M (DQ882605)	M (DQ882619)	+
11	–	1519268-1520287	+	+	+	+	+	+	+	M (DQ882611)	+	+	+	+	+	+	+
12	–	1537463-1538482	+	+	+	+	+	+	+	+	+	+	+	+	+	+	+
13	–	1580306-1581325	+	+	+	+	+	+	+	+	+	+	+	+	+	+	+
14	+	1633085-1634104	+	+	+	+	+	+	+	–c (DQ882612)	–c (DQ882577)	–c (DQ882582)	–c (DQ882598)	–c (DQ882590)	–c (DQ882606)	–c (DQ882620)	–c (DQ882627)
15	+	1646211-1647230	+	+	+	+	+	+	+	+	+	+	+	–c (DQ882592)	–c (DQ882607)	–c (DQ882621)	–c (DQ882628)
16	+	1689495-1690514	+	+	+	+	+	+	+	+	+	+	+	–c (DQ882593)	–c (DQ882608)	–c (DQ882622)	+
17	+	1715771-1716790	+	+	+	+	+	+	+	+	+	+	+	+	+	+	+
18	+	1819240-1820259	+	+	+	+	+	+	+	+	+	+	+	–	–	–	+
19	–	1876234-1877253	+	+	+	+	+	+	+	+	+	+	+	+	+	+	–
20	+	1898589-1899608	+	+	+	+	+	+	+	M (DQ882613)	– (DQ882578)	– (DQ882583)	– (DQ882599)	+	+	+	M (DQ882629)
aM=IS element is present but with sequence modifications compared to 9Mi/I
bGenBank accession numbers for determined nucleotide sequences
cDeletion is 1,374 bp in length
